# Supplementary material for: Systems approaches reveal that ABCB and PIN proteins mediate co-dependent auxin efflux
Source: Plant Cell. 2022 Mar 18;34(6):2309–27. doi: 10.1093/plcell/koac086 (PMC9134068; doi:10.1093/plcell/koac086)
Supplement: koac086_Supplementary_Data [file koac086_supplementary_data.zip]

Archive with 2 entries (2 files):
- Band_00552 PRR.pdf
- SI_final_files.pdf
